# Supplementary material for: Beyond survival: The impact of birth complications on postpartum wellbeing for mothers, babies, and households in Kenya
Source: PLOS Glob Public Health. 2025 Dec 5;5(12):e0004845. doi: 10.1371/journal.pgph.0004845 (PMC12680264; doi:10.1371/journal.pgph.0004845)
Supplement: S1 Table — (XLSX) [file pgph.0004845.s002.xlsx]

## Sheet: T5 Family members characteristi
	C1_FM_01	C1_FM_02	C1_FM_03	C1_FM_04	C1_FM_05	C1_FM_07	C1_FM_10	C2_FM_03	C2_FM_04	C2_FM_09	C2_FM_10	C2_FM_13	C2_FM_14	C3_FM_06	C3_FM_10	C3_FM_14	C3_FM_16	C3_FM_17	C3_FM_18
Age	>50	24	24	30	29	26	44	30	52	35	43	30	30	27	23	33	54	23	40
Level of education	none	university	university	class 8	college	secondary		college	class 5	class 4	college	form 4	form 4	class 6	form 2	form 4	secondary	college	secondary
Relationship	mother inlaw	husband	husband	husband	husband	husband	sister inlaw	Friend and wife to husbands cousin	mother	husband	mother inlaw	aunt	husband	Friend/neighbour	sister inlaw	husband	husband	cousin	husband
Source of income	Farming	student	student	welder	teacher	bicycle taxi opertator		farming	vegetable vendor	Livestock agent/broker	Farmer	small scale business. Selling second hand clothes	mason	unemployed	saloonist	sales person	recycling/waste mangement	unemployed	interior designer

## Sheet: S1 Table psychometric scoring
Supplemental Table 1: Scoring methods for psychometric scales in Beyond Survival quantitative survey
Scale	Scoring approach
PCMC 13-item version	We conducted the 13-item PCMC scoring per the PCMC Scale Guide obtained from the developers. (UCSF/UCLA/Metrics for Management n.d.) We summed the score values for each question (0 to 3 for most questions, 0 to 4 for two questions), and recoded “N/A” responses to the highest response value as per the developers' guidance. We also applied this recommendation of recoding N/A to the highest value fo…
WHODAS 2.0 12-item version	We conducted WHODAS 12.0 scoring in accordance with the WHODAS 2.0 field manual, (World Health Organization 2010). We used the simple scoring approach of summing the score values (1 through 5) for each question, then summing question scores to create domain scores and an overall WHODAS 12.0 score for each participant. We then created quartiles for the overall WHODAS score, in order to look at bir…
GAD-2 and PHQ-2	We conducted GAD-2 and PHQ-2 scoring per standard guidance (National HIV Curriculum 2025a; National HIV Curriculum 2025b). We summed the score values (0 to 3) for each question in the GAD-2, and then summed the question scores to create an overall GAD-2 score. We used the same approach for the PHQ-2. We used a score of ≥3 on the GAD-2 as screening positive for anxiety, and a score of ≥3 on the PH…
