# Supplementary material for: Beyond survival: The impact of birth complications on postpartum wellbeing for mothers, babies, and households in Kenya
Source: PLOS Glob Public Health. 2025 Dec 5;5(12):e0004845. doi: 10.1371/journal.pgph.0004845 (PMC12680264; doi:10.1371/journal.pgph.0004845)
Supplement: S2 Table — (XLSX) [file pgph.0004845.s004.xlsx]

## Sheet: T5 Family members characteristi
	C1_FM_01	C1_FM_02	C1_FM_03	C1_FM_04	C1_FM_05	C1_FM_07	C1_FM_10	C2_FM_03	C2_FM_04	C2_FM_09	C2_FM_10	C2_FM_13	C2_FM_14	C3_FM_06	C3_FM_10	C3_FM_14	C3_FM_16	C3_FM_17	C3_FM_18
Age	>50	24	24	30	29	26	44	30	52	35	43	30	30	27	23	33	54	23	40
Level of education	none	university	university	class 8	college	secondary		college	class 5	class 4	college	form 4	form 4	class 6	form 2	form 4	secondary	college	secondary
Relationship	mother inlaw	husband	husband	husband	husband	husband	sister inlaw	Friend and wife to husbands cousin	mother	husband	mother inlaw	aunt	husband	Friend/neighbour	sister inlaw	husband	husband	cousin	husband
Source of income	Farming	student	student	welder	teacher	bicycle taxi opertator		farming	vegetable vendor	Livestock agent/broker	Farmer	small scale business. Selling second hand clothes	mason	unemployed	saloonist	sales person	recycling/waste mangement	unemployed	interior designer

## Sheet: S2 T Participant charac by site
Supplemental Table 2: Participant characteristics in the Beyond Survival study, by site
	Quantitative (n=120)	Site 1 (n=40)	Site 2 (n=40)	Site 3 (n=40)	Qualitative (n=52)	Site 1 (n=14)	Site 2 (n=18)	Site 3 (n=20)
Demographic Characteristics: Mothers and Babies	Mean (range) or n (%)				Mean (range) or n (%)
Baby age (weeks)	7.5 (5.1 – 10.2)	7.2 (5.1 – 9.9)	7.3 (5.9 – 9.9)	8.0 (6.1 – 10.2)	R1: 2.3 (0.6 – 9) R2: 9.9 (6 – 16)	R1: 1.9 (1 – 3) R2: 8.1 (6 – 10)	R1: 2.8 (0.9 – 9) R2: 10.4 (7 – 16)	R1: 2.1 (0.6 – 5.3) R2: 10.7 (9 – 13)
Baby sex
Male	67 (55.8%)	25 (62.5%)	22 (55.0%)	20 (50.0%)	29 (55.8%)	9 (64.3%)	9 (50.0%)	11 (55.0%)
Female	53 (44.2%)	15 (37.5%)	18 (45.0%)	20 (50.0%)	23 (44.2%)	5 (35.7%)	9 (50.0%)	9 (45.0%)
Baby weight (kgs)	2.96 (0.94 – 4.3)	3.03 (1.40 - 4.20)	3.15 (1.70 - 4.30)	2.69 (0.94 - 4.00)	2.91 (1.20 – 4.00)	2.95 (2.30 – 3.60)	2.81 (1.20 – 4.00)	2.98 (1.50 – 3.90)
Maternal age (yrs)	27.7 (18 – 43)	27.5 (18 – 38)	28.2(20 – 39)	27.5 (18 – 43)	27.1 (18 – 43)	26.8 (20 – 35)	25.9 (18 – 38)	28.4 (18 – 43)
Older mother (age 35+)	21 (17.5%)	5 (12.5%)	10 (25.0%)	6 (15.0%)	8 (15.4%)	2 (14.3%)	2 (11.1%)	4 (20.0%)
First time mother	56 (46.7%)	22 (55.0%)	19 (47.5%)	15 (37.5%)	20 (38.5%)	7 (50.0%)	7 (38.9%)	6 (30.0%)
Number of living children	2.1 (1 – 7)	2.1 (1 - 5)	2.2 (1 - 7)	2.0 (1 - 7)	2.2 (1 – 8)	2.1 (1 – 8)	2.0 (1 – 4)	2.5 (1 – 5)
Maternal education
Primary or less	29 (24.2%)	8 (20.0%)	8 (20.0%)	13 (32.5%)	17 (32.7%)	7 (50.0%)	4 (22.2%)	6 (30.0%)
Secondary	49 (40.8%)	18 (45.0%)	16 (40.0%)	15 (37.5%)	22 (42.3%)	4 (28.6%)	9 (50.0%)	9 (45.0%)
Higher	42 (35.0%)	14 (35.0%)	16 (40.0%)	12 (30.0%)	13 (25.0%)	3 (21.4%)	5 (27.8%)	5 (25.0%)
Married	101 (84.2%)	31 (77.5%)	36 (90.0%)	34 (85.0%)	44 (84.6%)
HH head
Respondent	9 (7.6%)	3 (7.5%)	3 (7.5%)	3 (7.5%)	5 (9.6%)	1 (7.1%)	2 (11.1%)	2 (10.0%)
Spouse / partner	94 (79.0%)	30 (75.0%)	32 (80.0%)	32 (80.0%)	32 (61.5%)	5 (35.7%)	11 (61.1%)	16 (80.0%)
Other family member	16 (13.5%)	7 (17.5%)	5 (12.5%)	5 (12.5%)	9 (17.3%)	2 (14.3%)	5 (27.8%)	2 (10.0%)
Missing	0 (0.0%)	0 (0.0%)	0 (0.0%)	0 (0.0%)	6 (11.5%)	6 (42.9%)	0 (0.0%)	0 (0.0%)
Geography	Not asked
Urban	--	--	--	--	18 (34.6%)	3 (21.4%)	9 (50.0%)	6 (30.0%)
Rural	--	--	--	--	16 (30.8%)	5 (35.7%)	9 (50.0%)	2 (10.0%)
Town	--	--	--	--	8 (15.4%)	1 (7.1%)	0 (0.0%)	7 (35.0%)
Informal settlement / slum	--	--	--	--	4 (7.7%)	0 (0.0%)	0 (0.0%)	4 (20.0%)
Missing	--	--	--	--	5 (9.6%)	5 (35.7%)	0 (0.0%)	0 (0.0%)
Religion					Not asked
Catholic	33 (27.5%)	9 (22.5%)	13 (32.5%)	11 (27.5%)	--	--	--	--
Protestant	35 (29.2%)	11 (27.5%)	8 (20.0%)	16 (40.0%)	--	--	--	--
Evangelical	40 (33.3%)	11 (27.5%)	17 (42.5%)	12 (30.0%)	--	--	--	--
Other	12 (10.0%)	9 (22.5%)	2 (5.0%)	1 (2.5%)	--	--	--	--
Ethnicity
Luhya	41 (34.2%)	3 (7.5%)	31 (77.5%)	7 (17.5%)	20 (38.5%)	1 (7.1%)	12 (66.7%)	7 (35.0%)
Mijikenda/Swahili	18 (15.0%)	17 (42.5%)	1 (2.5%)	0 (0.0%)	2 (3.8%)	2 (14.3%)	0 (0.0%)	0 (0.0%)
Kikuyu	14 (11.7%)	2 (5.0%)	2 (5.0%)	10 (25.0%)	0 (0.0%)	0 (0.0%)	0 (0.0%)	1 (5.0%)
Luo	14 (11.7%)	2 (5.0%)	2 (5.0%)	10 (25.0%)	5 (9.6%)	0 (0.0%)	1 (5.6%)	4 (20.0%)
Other (Kalenjin, Kamba, Kisii, Meru, Somali, Taita/Taveta, Bukusu, Giriama, Other)	33 (27.5%)	16 (40.0%)	4 (10.0%)	13 (32.5%)	24 (46.2%)	5 (35.7%)	10 (55.6%)	7 (35.0%)
Missing	0 (0.0%)	0 (0.0%)	0 (0.0%)	0 (0.0%)	5 (9.6%)	5 (35.7%)	0 (0.0%)
Worked for pay / income before birth	Worked for pay in past 12 months: 69 (57.5%)	22 (55.0%)	22 (55.0%)	25 (62.5%)	Had income before birth: 36 (69.2%)	Had income before birth: 9 (64.3%)	Had income before birth: 9 (50.0%)	Had income before birth: 18 (90.0%)
HH financial status in past 12 months					Not asked
No financial difficulties	34 (28.3%)	6 (15.0%)	23 (57.5%)	5 (12.5%)	--	--	--	--
Some financial difficulties	66 (55.0%)	29 (72.5%)	16 (40.0%)	21 (52.5%)	--	--	--	--
Significant financial difficulties	20 (16.7%)	5 (12.5%)	1 (2.5%)	14 (35.0%)	--	--	--	--
Means of transport					Not asked
Private motorized vehicle (car/truck, motorcycle, scooter, Tuk-Tuk)	69 (57.5%)	27 (67.5%)	39 (97.5%)	3 (7.5%)	--	--	--	--
Public bus	33 (27.5%)	6 (15.0%)	0 (0.0%)	27 (67.5%)	--	--	--	--
Walking	18 (15.0%)	7 (17.5%)	1 (2.5%)	10 (25.0%)	--	--	--	--
Time to facility					Not asked
<15 min	30 (25.0%)	4 (10.0%)	22 (55.0%)	4 (10.0%)	--	--	--	--
15-30 min	34 (28.3%)	8 (20.0%)	16 (40.0%)	10 (25.0%)	--	--	--	--
31 min – 1hr	31 (25.8%)	15 (37.5%)	2 (5.0%)	14 (35.0%)	--	--	--	--
>1hr	25 (20.8%)	13 (32.5%)	0 (0%)	12 (30.0%)	--	--	--	--
Demographic Characteristics: Family members	Quantitative: N/A				Qualitative (n=19)	Site 1 (n=7)	Site 2 (n=6)	Site 3 (n=6)
					Mean (range) or n (%)
Age					33.2 (23 - 54)	29.5 (24 - 50)	36.7 (30 - 52)	33.3 (23 - 54)
Relationship
Husband					10 (52.6%)	5 (71.4%)	2 (33.3%)	3 (50.0%)
In-law (mother-in-law or sister-in-law)					4 (21.1%)	2 (28.6%)	1 (16.7%)	1 (16.7%)
Other family member (aunt, cousin)					2 (10.5%)	0 (0.0%)	1 (16.7%)	1 (16.7%)
Friend or neighbor					2 (10.5%)	0 (0.0%)	1 (16.7%)	1 (16.7%)
Education level
Primary or less					5 (26.3%)	2 (28.6%)	2 (33.3%)	1 (16.7%)
Secondary					8 (42.1%)	1 (14.3%)	3 (50.0%)	4 (66.7%)
Higher					5 (26.3%)	3 (42.9%)	1 (16.7%)	1 (16.7%)
Missing					1 (5.3%)	1 (14.3%)	0 (0.0%)	0 (0.0%)
Employment status
Employed					14 (73.7%)	4 (57.1%)	6 (100.0%)	4 (66.7%)
Student					2 (10.5%)	2 (28.6%)	0 (0.0%)	0 (0.0%)
Unemployed					2 (10.5%)	0 (0.0%)	0 (0.0%)	2 (33.3%)
Missing					1 (5.3%)	1 (14.3%)	0 (0.0%)	0 (0.0%)
