# Supplementary material for: Beyond survival: The impact of birth complications on postpartum wellbeing for mothers, babies, and households in Kenya
Source: PLOS Glob Public Health. 2025 Dec 5;5(12):e0004845. doi: 10.1371/journal.pgph.0004845 (PMC12680264; doi:10.1371/journal.pgph.0004845)
Supplement: S3 Table — (XLSX) [file pgph.0004845.s005.xlsx]

## Sheet: T5 Family members characteristi
	C1_FM_01	C1_FM_02	C1_FM_03	C1_FM_04	C1_FM_05	C1_FM_07	C1_FM_10	C2_FM_03	C2_FM_04	C2_FM_09	C2_FM_10	C2_FM_13	C2_FM_14	C3_FM_06	C3_FM_10	C3_FM_14	C3_FM_16	C3_FM_17	C3_FM_18
Age	>50	24	24	30	29	26	44	30	52	35	43	30	30	27	23	33	54	23	40
Level of education	none	university	university	class 8	college	secondary		college	class 5	class 4	college	form 4	form 4	class 6	form 2	form 4	secondary	college	secondary
Relationship	mother inlaw	husband	husband	husband	husband	husband	sister inlaw	Friend and wife to husbands cousin	mother	husband	mother inlaw	aunt	husband	Friend/neighbour	sister inlaw	husband	husband	cousin	husband
Source of income	Farming	student	student	welder	teacher	bicycle taxi opertator		farming	vegetable vendor	Livestock agent/broker	Farmer	small scale business. Selling second hand clothes	mason	unemployed	saloonist	sales person	recycling/waste mangement	unemployed	interior designer

## Sheet: S3 Table MM Findings Delivery
Supplemental Table 3: Detailed mixed methods results for Beyond Survival study: impacts of birth complications on in-facility delivery experience and wellbeing
Conceptual Model Domain	Theme	Survey Findings						Qualitative Interview Findings
			Overall	By complication status
			n=120	None (n=45)	Mother complication only (n=40)	Baby complication only (n=13)	Mother + baby complication (n=22)
				n (%) or Mean (range)	n (%) or Mean (range)	n (%) or Mean (range)	n (%) or Mean (range)
Quality of intrapartum care for birth complications	Delays in care (admission, referral) for complications [Convergence]	9% of respondents reported a referral for mom and/or baby at delivery. Of the 11 cases with a referral, 9 (82%) reported completing the referral. In open response questions about health system improvements that are needed, delayed labor & delivery care was a commonly mentioned theme.	0.09					"I started having stomach pain on Tuesday, I went to a certain dispensary, and they told me it’s not yet time, and I went back home. Staying at home that Wednesday and Thursday now is when the pain started. I was in pain that Thursday, Friday, and Saturday morning I went to the hospital, I went to H1 because the child was not playing (active).” (C2_WN_10, newborn complication) "I felt like there …
	Sub-optimal care for complications [Convergence: inadequate pain management]	Severe or extreme pain at time of discharge from hospital	34 (28.3%)	9 (20.0%)	14 (35.0%)	4 (30.8%)	7 (31.8%)	“No, no medicine was given to me to relieve the pain.” (C3_WN_05, maternal and newborn complication) "It was just about enduring [the pain]. You couldn't, so the nursery doctors would tell you, "the baby needs to eat." People were in pain, but you had to endure and go. But there was the medication they gave us to reduce the pain; we would get injections in the morning." (C2_WN_04, maternal and ne…
	Sub-optimal care for complications: trainees [QUAL ONLY]	N/A - not measured						"Other [trainees] used to come and work well, but there was one who came and injected me wrongly. He took it out again, put it in again a second time, and the water didn't flow, now I felt pain; now he had to call another doctor and he came and took care of me... If these trainees have come to attend to the patient, the doctor should be nearby. In case it fails, he takes over and helps him." (C2_…
	Communication and autonomy gaps re. complications and treatment decisions [Divergence: no clear pattern in survey results by complication status; clear pattern in interview results]	PCMC Communication domain mean scores (possible score of 0 - 9) (Had staff explain why they were doing procedures, had staff explain why you were being given medicines, could ask questions to staff)	6.9 (0 - 9)	6.9 (3 - 9)	7.1 (0 - 9)	6.8 (3 - 9)	6.9 (0 - 9)	"The only thing I noticed was of low quality when I went and was told it was an admission, why don't they tell someone, "You are admitted, it is like this and like this, you are like this. We will test you; we will put you here," I was then told I will use induction(labour induction). But now let them explain that, "We will use this induction like this, if it fails, we will use it like this, so i…
		PCMC Autonomy domain mean scores (possible score of 0 - 9) (Were involved in decisions about your care, were asked for permission/consent before procedures were done on you, were able to be in the position of your choice for delivery)	6.8 (0 - 9)	6.1 (0 - 9)	7.5 (3 - 9)	5.7 (0 - 9)	7.5 (3 - 9)
	In-facility education gaps before or at discharge [Convergence on general gaps; divergence on pattern by complication status]	Received complete PNC education before leaving facility (Healthcare worker talked with mother about breastfeeding, observed breastfeeding, demonstrated cord care, and talked about danger signs for baby)	63 (52.5%)	23 (51.1%)	19 (47.5%)	5 (38.5%)	16 (72.7%)	"So, on the third day, you go home, and you're supposed to wash yourself with warm water, take your medicine, and apply the ointment when you are at home." [Moderator: Apart from medication and pain relief, did they give you any other instructions on wound care?] "No, that's all they told us." (C3_WN_19, maternal complication) "Just asking about the bleeding but not giving instructions on what to…
		Confident or very confident in breastfeeding at discharge	86 (71.6%)	33 (73.3%)	30 (75.0%)	10 (76.9%)	13 (59.1%)
		Confident or very confident in recognizing danger signs for the baby, at discharge	69 (57.5%)	18 (62.2%)	22 (55.0%)	6 (46.2%)	13 (59.1%)
	Separation of mom/baby with complications [Convergence] and impact of separation [QUAL ONLY; quant survey did not ask about impact of separation or timing of breastfeeding initiation]	Held baby continuously	82 (68.3%)	42 (93.3%)	28 (70.0%)	6 (46.2%)	6 (27.3%)	"After they took the baby out, they showed him to me immediately. They asked if I saw what I had given birth to, and I said it was a boy. They then dressed him and put him beside me. They moved me to another area to regain some strength before taking me to the ward." (C3_WN_19, maternal complication) "They didn't even show me [the babies]. They just took them out, and there was a rush because the…
		Held baby most of the time	10 (8.3%)	1 (2.2%)	7 (17.5%)	0 (0.0%)	2 (9.1%)
		Held baby only for feeding or at designated times	28 (23.3%)	2 (4.4%)	5 (12.5%)	7 (53.9%)	14 (63.6%)
	Overall perception re. quality of care / satisfaction with delivery care [Convergence]	Satisfied with care received at facility (agree or strongly agree):	113 (94.2%)	43 (95.5%)	38 (95.0%)	11 (84.6%)	17 (95.5%)	"The day I was giving birth, it was fine. They treated me well, they didn't abuse me, they were just perfect." (C1_WN_03, uncomplicated birth) "They were very good. Very good. Because there was a point where I said if I had gone to another hospital, no, I don't think I would have been alive because maybe I would have found people who wouldn't have treated me like they did. They just took care of …
		Can approach this facility with any medical problem (agree or strongly agree)	113 (94.2%)	43 (95.6%)	37 (92.5%)	12 (92.3%)	21 (95.5%)
		Would deliver at this facility again if I have another child (agree or strongly agree)	97 (80.8%)	39 (86.7%)	31 (77.5%)	9 (69.2%)	18 (81.8%)
	Quality of care: Dignity/Respect, Privacy/Confidentiality, Supportive Care, Trust [Convergence: general gaps. Divergence: pattern by complication status]	PCMC Dignity/Respect domain mean scores (possible range of 0 - 9) (Were called by preferred name, treated with respect, treated in a friendly manner)	8.1 (1 - 9)	8.0 (1 - 9)	8.3 (4 - 9)	7.9 (3 - 9)	7.8 (3 - 9)	“There is a service they provide, that of inserting a finger, but it bores you. Everyone comes, "Come I check you, come I check you, come I check you." A person is seen so much until it hurts, because after sometime you are called, "Come, climb, let me check you. Come.” That is, they don't give them time, when everyone comes, they insert their fingers.” (C2_WN_10, newborn complication) "I would r…
		PCMC Privacy/Confidentiality domain mean scores (possible range of 0- 3) (Were covered up with blanket/cloth or by curtain for exams)	2.3 (0 - 3)	2.1 (0 - 3)	2.5 (0 - 3)	1.5 (0 - 3)	2.5 (0 - 3)
		PCMC Supportive Care domain mean scores (possible range of 0 - 6) (Had staff talk to you about your feelings, had staff pay attention when you needed help)	4.1 (0 - 6)	4.1 (1 - 6)	4.4 (0 - 6)	3.7 (0 - 6)	4.0 (0 - 6)
		PCMC Trust domain mean scores (possible range of 0 - 3) (Felt the staff took the best care of you)	2.5 (0 - 3)	2.4 (0 - 3)	2.5 (0 - 3)	2.2 (0 - 3)	2.5 (0 - 3)
	Complications and maternal mental health / wellbeing and social support at delivery [QUAL ONLY]	N/A - not measured						"I was shocked because I had never entered a place where there was oxygen and the thoughts of losing my baby kept ringing in my mind; even when I was sent out of the nursery and told to wait for the next hour I was just preparing my baby’s clothes in anger because I was imagining going there the next morning and being told that to carry my baby’s corpse home." (C3_WN_09, maternal and newborn comp…
Maternal mental health / emotional wellbeing	Preparedness: Missed complications in ANC [QUAL ONLY]	N/A - not measured						“Well, during my clinic visits, everything seemed fine, even though I was really heavy, extremely heavy. So when they checked my blood pressure, it was high. But I didn't pay much attention to it because I thought high blood pressure is just high blood pressure. Then during my last clinic visit, they told me my blood pressure was still high. They said there's a certain doctor who would prescribe …
Financial impacts of birth complications	Financial strain for complications caused by longer length of stay and treatment expenses [Convergence]	Mean maternal length of stay at facility (days)	4.5 (0 - 60)	1.8 (0 - 10)	4.0 (1 - 10)	8.1 (0 - 60)	8.7 (0 - 28)	"They wanted you to go with Linda Mama, the birth notification, there was a medicine I was supposed to be given. But the people who issued those drugs weren’t around, I don’t know how it was, I didn’t come with drugs, I just went and bought them for myself; it was Amoxil and Panadol." (C1_WN_03, uncomplicated birth) "I was not told but they would write on a piece of paper and tell me to go and bu…
		Mean baby length of stay at facility (days)	5.8 (0 - 60)	1.8 (0 - 10)	4.0 (1 - 10)	11.2 (0 - 42)	14.2 (3 - 60)
		Had to buy medicines or supplies at facility (most of the time or all of the time)	37 (30.8%)	5 (11.1%)	15 (37.5%)	6 (46.2%)	11 (50.0%)
