# Supplementary material for: Beyond survival: The impact of birth complications on postpartum wellbeing for mothers, babies, and households in Kenya
Source: PLOS Glob Public Health. 2025 Dec 5;5(12):e0004845. doi: 10.1371/journal.pgph.0004845 (PMC12680264; doi:10.1371/journal.pgph.0004845)
Supplement: S4 Table — (XLSX) [file pgph.0004845.s006.xlsx]

## Sheet: T5 Family members characteristi
	C1_FM_01	C1_FM_02	C1_FM_03	C1_FM_04	C1_FM_05	C1_FM_07	C1_FM_10	C2_FM_03	C2_FM_04	C2_FM_09	C2_FM_10	C2_FM_13	C2_FM_14	C3_FM_06	C3_FM_10	C3_FM_14	C3_FM_16	C3_FM_17	C3_FM_18
Age	>50	24	24	30	29	26	44	30	52	35	43	30	30	27	23	33	54	23	40
Level of education	none	university	university	class 8	college	secondary		college	class 5	class 4	college	form 4	form 4	class 6	form 2	form 4	secondary	college	secondary
Relationship	mother inlaw	husband	husband	husband	husband	husband	sister inlaw	Friend and wife to husbands cousin	mother	husband	mother inlaw	aunt	husband	Friend/neighbour	sister inlaw	husband	husband	cousin	husband
Source of income	Farming	student	student	welder	teacher	bicycle taxi opertator		farming	vegetable vendor	Livestock agent/broker	Farmer	small scale business. Selling second hand clothes	mason	unemployed	saloonist	sales person	recycling/waste mangement	unemployed	interior designer

## Sheet: S4 Table MM Findings Postpartum
Supplemental Table 4: Detailed mixed methods results in Beyond Survival study: impacts of birth complications on postpartum wellbeing after discharge
Conceptual Model Domain	Theme	Survey Findings						Qualitative Interview Findings
			Overall	By complication status
			n=120	None (n=45)	Mother complication only (n=40)	Baby complication only (n=13)	Mother + baby complication (n=22)
			n (%) or Mean (range)	n (%) or Mean (range)	n (%) or Mean (range)	n (%) or Mean (range)	n (%) or Mean (range)
Maternal postpartum well-being	Impact of complications on postpartum maternal physical function / mobility [Convergence]	WHODAS score for past 30 days (possible score of 12 – 60, lower score is better)	17.9 (12 - 37)	14.8 (12 - 26)	19.3 (12 - 37)	18.8 (12 - 29)	20.9 (12 - 36)	“I hope that God helps me to heal completely... It's just a wound in the inner section, but it feels like I have healed because I know God has helped me.” (C1_WN_08, maternal complication) "The challenge I face now is mainly in cooking and having water; my colleagues assist me with bringing water." (C1_WN_09, maternal complication). "I’ve been okay, but the stomach has been bothering me a bit. Ye…
		WHODAS Domain 1: Cognition (possible score of 2 - 10)	2.9 (2 - 7)	2.3 (2 - 4)	3.1 (2- 7)	3.2 (2 - 6)	3.4 (2 - 7)
		WHODAS Domain 2: Mobility (possible score of 2 - 10)	3.6 (2 - 10)	2.7 (2 - 7)	4.2 (2 - 10)	3.5 (2 - 6)	4.1 (2 - 9)
		WHODAS Domain 3: Self-care (possible score of 2 - 10)	2.1 (2 - 4)	2.0 (2 - 3)	2.2 (2 - 4)	2.0 (2 - 2)	2.2 (2 - 4)
		WHODAS Domain 4: Getting along (possible score of 2 - 10)	2.3 (2 - 8)	2.2 (2 - 8)	2.2 (2 - 6)	2.4 (2 - 4)	2.5 (2 - 8)
		WHODAS Domain 5: Life activities (possible score of 2 - 10)	3.5 (2 - 9)	2.7 (2 - 9)	4.0 (2 - 9)	4.0 (2 - 8)	4.0 (2 - 9)
		WHODAS Domain 6: Participation (possible score of 2 - 10)	3.6 (2 - 10)	2.9 (2 - 6)	3.8 (2 - 10)	3.8 (2 - 9)	4.5 (2 - 10)
		Physical difficulties present most days or every day	21 (17.5%)	4 (8.9%)	7 (17.5%)	2 (15.4%)	7 (36.4%)
			Overall (n=120)	WHODAS quartiles 1-3 (better function, n=96)	WHODAS quartile 4 (worst function, n=24)
			n (%)	n (%)	n (%)
		Unplanned C-section	43 (35.8%)	30 (31.3%)	13 (54.2%)
		Eclampsia / pre-eclampsia	22 (18.3%)	16 (16.7%)	6 (25.0%)
		Obstetric hemorrhage	17 (14.2%)	12 (12.5%)	5 (20.8%)
			Overall	By complication status
			n=120	None (n=45)	Mother complication only (n=40)	Baby complication only (n=13)	Mother + baby complication (n=22)
			n (%) or Mean (range)	n (%) or Mean (range)	n (%) or Mean (range)	n (%) or Mean (range)	n (%) or Mean (range)
	Maternal physical health - other aspects post-complication [Convergence: pain, post-birth morbidity, non-routine care seeking]	Maternal health self-rating in past 30 days: good or very good	104 (86.7%)	43 (95.6%)	34 (85.0%)	11 (84.6%)	16 (72.7%)	Physical symptoms and wound healing: "As usual, it's not very easy because I am having pain, pain here and there, sometimes a headache, stomachache, tiredness, your spine, but I haven't seen all of that bothering me. It's a little bit, I push myself, I give myself strength, and I grow again." (C1_WN_02, maternal complication) "Physically sometimes I did feel any pain, that's why we went to the cl…
		Mother sought care aside from routine postpartum care in past 30 days	17 (14.2%)	4 (8.9%)	7 (17.5%)	0 (0.0%)	6 (27.3%)
		Diagnosed with a health problem since delivery	24 (20.0%)	2 (4.4%)	11 (27.5%)	3 (23.1%)	8 (36.4%)
		Severe or extreme pain in past 24 hours	2 (1.7%)	4 (8.9%)	2 (5.0%)	0 (0.0%)	4 (18.2%)
	Maternal emotional health and social support: Postpartum depression [Convergence: low overall, no pattern by complication status] Postpartum anxiety [Divergence: low in quant, high in qual], Social support [QUAL ONLY]	Postpartum depression prevalence (score ≥3 on PHQ-2)	6 (5.0%)	2 (4.4%)	1 (2.5%)	1 (7.7%)	2 (9.1%)	"To be honest, ah, I'm just a little stressed because I have to change my child’s school, that's all, but I'm fine myself." (C2_WN_05, uncomplicated birth) "The kind of help, especially during the evenings when the child needs someone to carry him so that I can prepare meals early. The child cries when I want to go and cook, and the other one has homework. So, you reach a point where you feel lik…
		Mean PHQ-2 score (possible range 0 - 6)	0.63 (0 - 6)	0.38 (0 - 4)	0.63 (0 - 3)	1.23 (0 - 6)	0.82 (0 - 4)
		Postpartum anxiety prevalence (score ≥3 on GAD-2)	13 (10.8%)	4 (8.9%)	6 (15.0%)	1 (7.7%)	2 (9.1%)
		Mean GAD-2 score (possible range 0 - 6)	0.83 (0 - 6)	0.62 (0 - 6)	0.80 (0 - 6)	1.31 (0 - 6)	1.00 (0 - 4)
Baby well-being	Baby physical health - overall rating, concerns, sick visits [Divergence: more illness among newborns with complications in quant survey, not in interview results]	Health rating for baby in past 30 days: good or very good	110 (91.7%)	42 (93.3%)	37 (92.5%)	10 (76.9%)	21 (95.5%)	"We went to the hospital when he was four weeks because he had a flu, he was coughing and I took him to the hospital and he was given medicine." (C2_WN_05, uncomplicated birth) "Yes, this one cries a lot. You see, he doesn’t sleep well, he’s irritable, maybe it's the stomach. He is the only one with this complication." (C2_WN_03, maternal and newborn complication) "I took the baby for a checkup. …
		Baby sick visit since discharge	37 (30.8)%	10 (22.2%)	12 (30.0%)	6 (46.2%)	9 (40.9%)
	Baby feeding (exclusive breastfeeding, supplementation) [Convergence: no pattern by complication status]	Exclusively breastfed in past 24 hours	102 (85.0%)	40 (88.9%)	34 (85.0%)	11 (84.6%)	17 (77.3%)	"They said until six months. But then I asked those who were walking around teaching us, I asked, "For example, now the three months of leave are over, so you want to go back to work, what will you do?" And the doctor told me, even the nutritionists told me, "You express. And if there is fresh cow's milk that has been freshly milked, you take it, boil it completely, and add water to make it very …
Financial impacts of birth complications	Childbirth as general financial stressor; complications worsen postpartum financial stress [Convergence]	Family's financial conditions worsened since delivery	40 (33.3%)	14 (31.1%)	13 (32.5%)	3 (23.1%)	10 (45.5%)	"Stress is there. The stress is that it reaches a place where you will be stuck, my husband also gets his salary monthly, and now you need to eat a lot so that the baby can get milk, but there is none. Now you have to borrow, that's what gave me stress because it was the business you got me with. Now though it was ending but right now I have closed completely, and the problems have increased." (C…
		Had to borrow money or sell property/possessions to pay for treatment related to the birth (delivery or postpartum)	26 (21.7%)	7 (15.6%)	10 (25.0%)	4( 30.8%)	5 (22.7%)
		Did not have enough food or money to buy food in the past 7 days	25 (20.8%)	5 (11.1%)	10 (25.0%)	4 (30.8%)	6 (27.3%)
			Overall (n=120)	No maternal complication (n=58)	Maternal complication (n=62)	No baby complication = no (n=85)	Baby complication = yes (n=35)
			n (%)	n (%)	n (%)	n (%)	n (%)
Access to care / resources pre vs post birth	Access to care barriers in postpartum period [Convergence - no clear pattern by complication status]	Getting permission to go to the doctor: big problem postpartum	4 (3.3%)	0 (0.0%)	4 (6.5%)	3 (3.5%)	1 (2.9%)	"That is the challenge now because it will cost money. So, if its things related to the clinic, you must pay. Now, it is up to my husband to be able to afford it, if he is not then he will tell you to wait. So, the moment he tells you to wait, the fibroids are growing in the stomach. For example, since I gave birth, I have never had a check-up, so I don't know how they are. I'm just like this." (…
		Getting money needed for medical advice or treatment: big problem postpartum	38 (31.7%)	18 (31.0%)	20 (32.3%)	27 (31.8%)	11 (34.1%)
		Distance to the health facility: big problem postpartum	26 (21.7%)	10 (17.2%)	16 (25.8%)	19 (22.4%)	7 (20.0%)
		Not wanting to go alone to the health facility: big problem postpartum	29 (24.2%)	12 (20.7%)	17 (27.4%)	19 (22.4%)	10 (28.6%)
Quality of Postnatal Care	Quality of PNC care [Divergence: few gaps identified in quant survey, several gaps described by interview participants]	What the health system did well in the postpartum period: In an open response question, 91% of survey respondents mentioned at least one thing the health system did well in PNC. Common themes across sites included general quality of care, specific postpartum and neonatal care interventions (including NBU care), and supportive staff. Effective communication and respectful care also came up. Well-b…						"At six weeks, we went and they provided me with parental care. I was taken to the room and trained about family planning and then we returned to the children. And we were well served and they were immunized and given polio and so overall we were just given good service." (C3_WN_01, maternal and newborn complication) "Except when she had flu the nurse I found didn’t seem to understand that the ba…
